# Supplementary material for: Proline-Free Local Turn via N-Oxidation: Crystallographic and Solution Evidence for a Six-Membered N–O⋯H–N Ring
Source: Molecules. 2025 Dec 5;30(24):4676. doi: 10.3390/molecules30244676 (PMC12736079; doi:10.3390/molecules30244676)
Supplement: Supplementary file 1 [file molecules-30-04676-s001.zip]

Archive with 1 entries (1 files):
- molecules-3945023-supplementary.pdf
